# Supplementary material for: Tenacibaculum salmonis sp. nov., isolated from Atlantic salmon (Salmo salar L.) fish farmed in Chile
Source: Int J Syst Evol Microbiol. 2025 Nov 14;75(11):006963. doi: 10.1099/ijsem.0.006963 (PMC12617846; doi:10.1099/ijsem.0.006963)
Supplement: Uncited Table S1. [file ijsem-75-06963-s002.xlsx]

## Sheet: T9SSPred
	Table S1A. Genomic identification of the Type IX secretion system (T9SS) components and secreted proteins in Tenacibaculum salmonis sp. nov. strain P3-BQ1 and strain 18-2881-AT.
	Predicted proteins were retrieved using SST9Gpred (https://cb.imsc.res.in/t9gpred/prediction/T9SSpred). This table lists genes encoding the conserved components of the T9SS, including gene names, protein IDs, sequence lengths, and predicted functions.
	Strain P3_BQ1 (Tenacibaculum salmonis)			Strain 18-2881-AT ("Tenacibaculum pacificus")
	Identification	Sequence protein	ID	Identification	Sequence protein	ID	% nucleotide identity (coverage in %)	Gene name
	TENAP3BQ1_v2_11205	MSKSFDSFQKRRLQSSYISVVVSIALVLFMMGFLGLVILKSTKVANHFKEKVVMTLFLND DVTKTQRQKFRASLEKESYTNKAIYISKAEAAKTYKEDLGEDFLKFLGDNPLKNGVDIYL KADFVTPEKMDIIKKSFDKNDFVAEVNYDKPLVRLLTENIQRISFWLLVLSGFFGLMVIL LINSSIRLSIYSKRFNIKTMQMVGATKGFIRRPFIWKSIKLGLLGAVISLCGLAIVIYYI DKNIPTLELLTDYTSITYLTGGVLFTAFFITAISTFFATQRFLNLQTNDLYY	ID:108429377	TP182881_v1_0325	MSKSFDSFQKRRLQSSYISVVISIALVLFMMGFLGLVILKSTKVANHFKEKVVMTLFLND DVTKTQRQKFKASLEKESYTNKAIYISKAEAAKTYKEDLGEDFLKFLGDNPLKNGVDIYL KADFVTPEKMDIIKKSFDKNDFVAEVNYDKPLVRLLTENIQRISFWLLVLSGFFGLMVIL LINSSIRLSIYSKRFNIKTMQMVGATKGFIRRPFIWKSIKLGLLGAVISLCGLAIVIYYI DKNIPTLELLTDYTSITYLTGGVLFTAFFITAISTFFATQRFLNLQTNDLYY*	ID:101053935	99,3 (100)	FtsX		Reference : https://doi.org/10.1021/acsomega.3c05155
	TENAP3BQ1_v2_11794	MSIQLTSIIKNYGTQKAVNSISFEAKKGEIVGFLGPNGAGKSTTMKILTGFIQPSEGTVF VSGIDVLKNPIEAQKKIGYLPEHNPLYLEMYVREYLQFQASVYKISKTKISEVIEKVGLT PEAHKKIGQLSKGYRQRVGLAAAILHNPEVLILDEPTTGLDPNQLVEIRELIKELGKDKT VLFSTHIMQEVEAVCSRVIIINKGEIVVDKPIAELKTSKEQVIKVTFDYKLEEQFIQRLP NIAHYKNTVENNWILTFKTSEDMRPVIFDFAQENGLKILGLNTENKNLESLFRELTS	ID:108428230	TP182881_v1_2308	MSIQLTSIIKNYGTQKAVNSISFEAKKGEIVGFLGPNGAGKSTTMKILTGFIQPSEGTVF VSGIDVLKNPIEAQKKIGYLPEHNPLYLEMYVREYLQFQASVYKISKTKISEVIEKVGLT PEAHKKIGQLSKGYRQRVGLAAAILHNPEVLILDEPTTGLDPNQLVEIRELIKELGKDKT VLFSTHIMQEVEAVCSRVIIINKGEIVVDKPIAELKTSKEQVIKVTFDYKLEEQFIQRLP NIAHYKNTVENNWILTFKTSEDMRPVIFDFAQENGLKILGLNTENKNLESLFRELTS*	ID:101055918	100 (100)	GldA
	TENAP3BQ1_v2_11082	MRKILALSVLVLGLLSCKKEVNSKLKVDVSNIEVNVKVDRFDVDFYKTTATDLDKTKLKY PFLFPKQPDSVWINKINNKDERELYNETQKVFSDINGLTTDLNSFFKYLKYYNPKSKTPR VITMLTNIDYENRIVFADSLLLISLDAYLGEKHPFYNDYPAYIKQNNEKEQIIVDVAKTI LNAHEFSKKPRNFVEKMIYKGKKMYVLDAYLPTVSDSLKIGYSADKMRWAESNEAQIWKY FIEKNMLYSTHKELDVRFLDIAPFSKFYMEEDSQSPGRIGEFIGWQIVRSYMQKNDVSLQ ELLQKNEEEIFRKSKYKPKK	ID:108429255	TP182881_v1_0459	MRKILALSILVLGLLSCKKEVNSKLKVDVSNIEVNVKVDRFDVDFYKTTATDLDKTKLKY PFLFPKQPDSVWINKINNKDERELYNETQKVFSDINGLTTDLNSFFKYLKYYNPKSKTPR VITMLTNIDYENRIVFADSLLLISLDAYLGEKHPFYNDYPAYIKQNNEKEQIIVDVAKTI LNAHKFSKKPRNFVEKMIYKGKKMYVLDAYLPTVSDSLKIGYSADKMRWAESNEAQIWKY FIEKNMLYSTHKELDVRFLDIAPFSKFYMEEDSQSPGRIGEFIGWKIVRSYMQKNDVSLQ ELLQKNEEEIFRKSNYKPKK*	ID:101054069	98,8(100)	GldB
	TENAP3BQ1_v2_11426	MRNILLLLSLLILISCGEQTLPKPKAYLSLQYPNLGYNILNQNTPYTFDVAKTATIKSLP NNWLKIKYPALKASIDITYRPINNNLQELLIEAEKLVLEHTVKADHISWRDYADSDKKVY GKMCEISGNAASQIQFHVTDSTNHFLKGSLFFYTKPNYDSILPAVEYIKKDMIQMLETLK WKE	ID:108429597	TP182881_v1_0090	MRNILLLLSLLILISCGEQTLPKPKAYLSLQYPNLGYNILNQNTPYTFDVAKSATIKKLP KNWLKIKYPALKASIDITYRPINNNLKELLVEAEKLVLEHTVKADHISWRDYADSDKKVY GKMCEISGNAASQIQFHVTDSTNHFLKGSLFFYTKPNYDSILPAVEYIKKDMIQMLETLK WKE*	ID:101053700	97,3 (100)	GldD
	TENAP3BQ1_v2_10785	MYPILKKEVNSFFSSPIAYLVIGVFLLVNGLFLWVFKDTFNILNAGFADLSSFFYLAPWL FLFLIPAITMKSFADEFNSGTIEILKTKPLTDWQIVLGKFTAVLLLVCIALIPTLTYVYT VYTLGNPVGNLDIGSTIGSYLGLLFLASTYTAIGLFTSTLSKNQIVAFILGIFITFILFY GFDALSESFGNSGYTLQQFGMNEHFKSISRGVVDTRDVIYFITVTFFFLFITKQQLKNE	ID:108429222	TP182881_v1_0779	YPILKKEVNSFFSSPIAYLVIGVFLLVNGLFLWVFKDTFNILNAGFADLSSFFYLAPWL FLFLIPAITMKSFADEFNSGTIEILKTKPLTDWQIVLGKFTAVLLLVCIALIPTLTYVYT VYTLGNPVGNLDIGSTIGSYLGLLFLASTYTAIGLFTSTLSKNQIVAFILGIFITFILFY GFDALSESFGNSGYTLQQFGMNEHFKSISRGVVDTRDVIYFITVTFFFLFITKQQLKNE*	ID:101054389	100 (100)	GldF
	TENAP3BQ1_v2_10786	MNKKLQHITLAFFGLFLINYLSNSVYKRFDLTQDKRYTISEISESLLNKLESPIFIKVYL EGDFPAEFKRLQTETRQFLEELKATNSNVQFRFINPANIRESLIKKRMLPSQLTVEEDGK LSEAIIFPWAEISIGQKTELVSLLPNTVAKTQESQLQQAIEKLEYSFANVIHNITTKEKQ KIAVIAGNGELGDIHLYSLLSEVGKKYHLAKFTLDSVAKNPQKTINDLTKYDLAIIAKPT ERFTEQEKFTLDQFITNGGKTLWMVDTNYADTDSLYDTGKMLAFPRDLNLTDLLFSYQVR INNKLIQDLYSAKIPLATGNLGNQAQFQHLNWFYHPLVNGNPNHSITKNLAPVRFRFTTQ IDTLKGNLKKTPLLVTSVLTKKIGTPNFVQLQS…	ID:108429221	TP182881_v1_0778	MNKKLQHITLAFFGLFLINYLSNSVYKRFDLTQDKRYTISEISESLLNKLESPIFIKVYL EGNFPAEFKRLQTETRQFLEELKATNSNVQFRFINPANIRESLIKKRMLPSQLTVQEDGK LSEAIIFPWAEISIGQKTELVSLLPNTVAKTQESQLQQAIEKLEFSFANAIHNITTKEKQ KIAVIAGNGELEDIHLYSLLSEVGKKYHLAKFTLDSVAKNPQKTVNDLTKYDLAIIAKPT ERFTEQEKFTLDQFITNGGKTLWMVDTNYADTDSLYDTGKMLAFPRDLNLTDLLFSYQVR INNKLIQDLYSAKIPLATGNLGNQAQFQHLNWFYHPLVNGNPNHSITKNLAPVRFRFTTQ IDTLKGNLKKTPLLVTSVLTKKIGTPNFVELQS…	ID:101054388	98,4 (100)	GldG
	TENAP3BQ1_v2_11575	MKRNNIVIFFLAVFAIISCDSKSVYDAYITLPEGSWNKNNAVTFIFDVNDSINKKNLFIN LRNNEDYAYSNLFLITQLRFPDGQIVIDTLEYDMADVTGKFLGKGISGIKENKLFYKENI LFPNTGTYTFKVTQAMRKNGKIEGIKELEGISQVGFRIEKR	ID:108428011	TP182881_v1_2543	MKRNNIVIFFLAVFAIISCDSKSVYDAYITLPEGSWNKNNAVTFIFDVNDSINKKNLFIN LRNNEDYAYSNLFLITQLRFPDGQIVIDTLEYDMADVTGKFLGKGISGIKENKLFYKENI LFPNTGTYTFKVTQAMRKNGKIEGIKELEGISQVGFRIEKR*	ID:101056153	100 (100)	GldH
	TENAP3BQ1_v2_12107	MKCNLIFFLLIILTVVSCKDTEARRPKKQGTVNFYKEVVKKNKKLNALEKKRLENWISKD TVHTYEASKNGFWYRYVVKDSVNSAQPKAKSSVLISYNISDIHGNVIYPKQERTYKIDQE DFIPALQDGIKLMKKGEIITFVIPSYRAFGVIGDGEKIMVNQPIQSTVTLIEIK	ID:108429625	TP182881_v1_1992	MKCNLIFFLLIILTVVSCKDTEARRPKKQGTVNFYKEVVKKNKKLNALEKKRLENWISKD TVHTYKASKNGFWYRYVVKDSVNLVQPKAKSSVLISYDISDIHGNIIYQKQEKTYKVDQE DFIPALQDGIKLMKKGEIITFVIPSYRAFGVIGDGEKIMVNQPIQSTVTLIEIK*	ID:101055602	95,4 (100)	GldI
	TENAP3BQ1_v2_11008	MKSTLKLFSLLVITTLLVASCKSNSSSKSSLTGWNFNDPNYGGYIKGEDKKGKEIPPGMT HIEGGSFTMGLVQDDVMFDWNTTPQKMHVRSFYMDETEVTNAEYGLFMQYTKDVFPPEEA QFKNIYQSVLPDTLVWRKGLGNTNLLSESYLRHPSYAEYPVVGVSWLQANKYCKWRTNAV NLKILMDKGVIKNIFKEDSLSFKGKNNFDTDTYLTNPYALFEGDSTIYKKGIPVPRKKGD PKPDKDKFSGRQVTSSDGILAQKFRLPTEVEWEYAAKAIFENREYNNIRGRKKYAWNGKY TRDRDKRRRGDQLGNFKQGKGDYSGIAGWSSDGSDIPNAAASYPPNAFGLFDMSGNVAEW VQDVYRPIIDSEANDFNYFRGNIFTKKLIDQNG…	ID:108428999	TP182881_v1_0534	MKSTLKLFSLLVITTLLVASCKSNSSSKSSLTGWNFNDPNYGGYIKGEDKKGKEIPPGMT HIEGGSFTMGLVQDDVMFDWNTTPQKMHVRSFYMDETEVTNAEYGLFMQYTKDVFPPEEA QFKNIYQSVLPDTLVWRKGLGNTNLLSESYLRHPSYAEYPVVGVSWLQANKYCKWRTNAV NLKILMDKGVIKNIFKEDSLSFKGKNNFDTDTYLTNPYALFEGDSTIYKKGIPVPRKKGD PKPDKDKFSGRQVTSSDGILAQKFRLPTEVEWEYAAKAIFENREYNNIRGRKKYAWNGKY TRDRDKRRRGDQLGNFKQGKGDYSGIAGWSSDGSDIPNAAASYPPNAFGLFDMSGNVAEW VQDVYRPIIDSEANDFNYFRGNIFTKKLIDQNG…	ID:101054144	100 (100)	GldJ
	TENAP3BQ1_v2_11947	MKKVVIFTLLVSLIYACGSSGDRGELVGDKSKRKWFAEKPFGMAKIPGGSFTMGKQDEDA LGAMNAPTKTVTVQPFYMDETEITNSEYKQFVFWVRDSITRTKLAYQAEFASGGGDEEGS DKNAKGIQLYAFASKDTVNETPYAKYMRENYYELGEGLDSLKPLNWNEELAWEQQEYPDA DYVEVMDSLYIKKDESLNGIRTFNTKFLNYRYYWFDNEQAAKTGKNRKDFMKDEVINVYP DTTVWIKDFNYSYNDPMHQEYFAHKAYEDYPVVGVTWNQAKAFCHWRTQTKNKFQRSKKQ LGLVPSFRLPTEAEWEYAARGGLNFGKYPWGGPSTTSDRGCFLANFKPVRGDYAADGALY TVEANSYNANEYGLFNMSGNVSEWTNTAYNQMS…	ID:108429789	TP182881_v1_2139	MKKVVIFTLLVSLIYACGSSGDRGELVGDKSKRKWFAEKPFGMAKIPGGSFTMGKQDEDA LGAMNAPTKTVTVQPFYMDETEITNSEYKQFVFWVRDSITRTKLAYQAEFASGGGDEEGS DKNAKGIQLYAFASKDTVNETPYAKYMRENYYELGEGLDSLKPLNWNEELAWEQQEYPDA DYVEVMDSLYIKKDESLNGIRTFNTKFLNYRYYWFDNEQAAKTGKNRKDFMKDEVINVYP DTTVWIKDFNYSYNDPMHQEYFAHKAYEDYPVVGVTWNQAKAFCHWRTQTKNKFQRSKKQ LGLVPSFRLPTEAEWEYAARGGLNFGKYPWGGPSTTSDRGCFLANFKPVRGDYAADGALY TVEANSYNANEYGLFNMSGNVSEWTNTAYNQMS…	ID:101055749	100 (100)	GldK
	TENAP3BQ1_v2_11948	MAQSKTTKKIFNMMYGLGASVVILGALFKIMHFKIGPLTGGLMLTLGLVVEAIIFAVSAF EPIEEELDWSKVYPELAGGDSLGNNKATAAIAPEQTQSMLSEKLDNILKEAKLDATLISS LGDSIKNFQGAAEGLTATSTTVSSTNQYNEQMSMAAAKLESLNGLYTTQVENASKQSELN SSLVENSQRLQEQMQSLATNLSSLNGVYGGMLTAMSTK	ID:108429790	TP182881_v1_2138	MAQSKTTKKIFNMMYGLGASVVILGALFKIMHFKIGPLTGGLMLTLGLVVEAIIFAVSAF EPIEEELDWSKVYPELAGGDSLGNNKATAAIAPEQTQSMLSEKLDNILKEAKLDATLISS LGDSIKNFQGAAEGLTATSKTVSSTNQYNEQMSMAAAKLESLNGLYTTQVENASKQSDLN SSLVENSQRLQEQMQSLATNLSSLNGVYGGMLTAMSTK*	ID:101055748	99,1 (100)	GldL
	TENAP3BQ1_v2_11949	MAGGKQSPRQRMVNLMYLVFIAMLAMNMSKEVLSAFGLMNEKLSDSNIRATEKNKASYAT LAQKASEQAKQYGEAKVKTDKLRGMADEFFAYIADLKTQMTSEIEDKKAYESMDKSGFLD QYFFASGKITPKGKEFVDKVNQFREQSLAVLGKSELSSVVTARFSTNDVKNKEGAPINWL KYNYEGFPLIASLTKLTQIQSDIKTTEADALTALLQGELESAVSLKNYEAMVIFDKNAYY PGEKLSGKIVLGKKDDNLTAEKVVVNGKVIAADKIKAGQVILDGPAGSVGDKELKGEFQF MENDSLVSIPILGGYSVIPKPNEAVVSADKMNVVYRGLSNPLTISVPGVSGNKVSASAPG LKRVKGDKYVMNPGSGSEVTIRVSATLPGGGKI…	ID:108429791	TP182881_v1_2137	MAGGKQSPRQRMVNLMYLVFIAMLAMNMSKEVLSAFGLMNEKLSDSNIRATEKNKASYAT LAQKASEQAKQYGEAKVKTDKLRGMADEFFAYIADLKTQMTSEIEDKKAYESMDKSGFLD QYFFASGKITPKGKEFVDKVNQFREQSLAVLGKSELSSVVAARFNTNNVKNKEGKSIDWL KYNYEGFPLIASLTKLTQIQSDIKTTEADALTALLQGELESAVSLKNYEAMVIFDKNAYY PGEKLSGKIVLGKKDDNLTAEKVVVNGKVIAADKIKAGQVILDGPAGSVGDKELKGEFQF MENDSLVSIPILGGYSVIPKPNEAVVSADKMNVVYRGLSNPLTISVPGVSGNKVSASAPG LKRVKGDKYVMNPGSGSEVTIRVSATLPGGGKI…	ID:101055747	98,8 (100)	GldM
	TENAP3BQ1_v2_11950	MNWKRFYMVLFALATTSYVGAQANLLNSKKVDEIGFKSEAQIASEDDKPLPYGYISDRDV LWSKVVWEYVDINQKINLPYYYPVDTTNAGLVRRSLFDTLLKGIRNGEITEVYSDSYFTT KIGMDEIKSMTYNERDDGYGNMDAYSLQSADIKGYMLKGIWYFDKRGGELKYRILAMSPM GPDVQVLGVEGIDDKDSAYELFWVFFPDARETLHKSKVFNPVNSSKPLSYDNLLNARRFN STIIKEENIYGDREIKEYVRGNSLFQLLEADRIKEGIRNREMDMWNY	ID:108429792	TP182881_v1_2136	MNWKRFYMVLFALATTSYVGAQANLLNSKKVDEIGFKSEAQIASEDDKPLPYGYISDRDV LWSKVVWEYVDINQKINLPYYYPVDTTNAGLVRRSLFDTLLKGIRNGEITEVYSDSYFTT KIGMDEIKSMTYNERDDGYGNMDAYSLQSADIKGYMLKGIWYFDKRGGELKYRILAMSPM GPDVQVLGVEGIDDKDSAYELFWVFFPDARETLHASKVFNPVNSSKPLSYDNLLNARRFN STIIKEENIYGDREIKEYVRGNSLFQLLEADRIKEGIRNREMDMWNY*	ID:101055746	99,7 (100)	GldN/GldO
	TENAP3BQ1_v2_11098	MKKIILSIVLLLITSSIVAQKSQRIAYIDMEYILINIPEYLEAQNSLDAKVEKWKTKLDK EARAIEVLKTDLTNEKVILTKDLVLEREEDITIKQEALRRLESLYFGPQGDMYNLRRQLI KPIQDQVYSAVQTIASRKKYDFVFDKSGDLVMLYSNKKHDISELVVKMINIDQKKQEKRD KIAAKKELLKNEGLSDAQKERIAKKETLKKKKQSDRVERAKRIEEKRAAKLKKIADAREE LKQKKDAARKLKEDAKKKALEK	ID:108429270	TP182881_v1_0444	MKKIILSIVLLLITSSIVAQKSQRIAYIDMEYILINIPEYLEAQNSLDAKVEKWKTKLDK EARAIEVLKTDLTNEKVILTKDLVLEREEDITIKQEALRRLESLYFGPQGDMYNLRRQLI KPIQDQVYSAVQTIASRKKYDFVFDKSGDLVMLYSNKKHDISELVVKMINIDQKKQEKRD KIAAKKELLKNEGLSDAQKERIAKKETLKKKKQSDRVERAKRIEEKRAAKLKKIADAREE LKQKKDAARKLKEDAKKKALEK*	ID:101054054	100 (100)	Omp17
	TENAP3BQ1_v2_10340	MNYNNKLLYTILVLFILSIFNIQGQQLPQFTQYMYNTISVNPAYAGSREVLSIVGLHRSQ WAGFGKGAETQTLSINAPLRNEKIGVGLSFINDKLGYEKFTYLYGDFSYTIQLSYGLKLA FGLKAGFTQYSLDDELLIAEGLDPAVSGVGNRWEPNIGSGLFLHTEKWYVGLSTPRLINV NHNDLTVDGVNYGVLDKRSYYLTGGYVFELNNNVKFKPATLIKATNGAPLSYDVTANFLF NDKFWLGGSYRFNEYTGALGALIDFQISDDFRIGYAYEYPLSDINQFSNGTHEALLMYEL NSSNRVRSPRYF	ID:108430032	TP182881_v1_1253	MNYNNKLLYTILVLFILSIFNIQGQQLPQFTQYMYNTISVNPAYAGSREVLSIVGLHRSQ WAGFGKGAETQTLSINAPLRNEKIGVGLSFINDKLGYEKFTYLYGDFSYTIQLSYGLKLA FGLKAGFTQYSLDDELLIAEGLDPAVSGVGNRWEPNIGSGLFLHTEKWYVGLSTPRLINV NHNDLTVDGVNYGVLDKRSYYLTGGYVFELNNNVKFKPATLIKATNGAPLSYDVTANFLF NDKFWLGGSYRFNEYTGALGALIDFQISDDFRIGYAYEYPLSDINQFSNGTHEALLMYEL NSSNRVRSPRYF*	ID:101054863	100 (100)	PorP
	TENAP3BQ1_v2_12125	MKIKYSILLILFVVIAINAQQDPQYTQYMYNTMTVNPAYAGSNGHRIINLLGRTQWVGVD GAPDSQTLSYDTPLGYSGVGLGVNLTNDRIGPSNEIYLDINGSYTIRTSDDGNLSFGLKL GGRHLNVDWSKGRYQHGDDKNLGNNINKFLPTVGAGLYYYTSNWYLGAAIPNFISTEHYD DVQKGGGVAEERLHLFLIAGYVFDLSESIKFKPAVLSKAVKGAPLSIDVSANFLFNEKFT AGLAWRWDDSISALLGFQANKSLYLGLAYDLTNSNYSNYNSGTYEVMLRYEMFKEQALKS PRFF	ID:108430201	TP182881_v1_1974	MKIKYSILLILFVVIGINAQQDPQYTQYMYNTMTVNPAYAGSNGHRIINLLGRTQWVGVD GAPDSQTLSYDTPLGYSGVGLGVNLTNDRIGPSNEIYLDINGSYTIRTSDDGNLSFGLKL GGRHLNVDWSKGRYQHGDDKNLGNNINKFLPTVGAGLYYYTSNWYLGAAIPNFISTEHYD DVQKGGSVAEERLHLFLIAGYVFDLSESIKFKPAVLSKAVKGAPLSIDVSANFLFNEKFT AGLAWRWDDSISALLGFQANKSLYLGLAYDLTNSNYSNYNSGTYEVMLRYEMFKEQALKS PRFF*	ID:101055584	99,3 (100)	PorP
	TENAP3BQ1_v2_10312	MLLRKILFISALILTLCVYSQNNVNYSLYNYNLNLINPAFAGQENKTSILINSKTQWAGI PDAPKTSTISLNIPLKENIGIALNIINDKIFIFNQTQISLDASYKLKVSENHQVLFGIKA QANLYSGEFNTIKTEVENDAFFAESINNFSPNFAFGTALIHEKYYIHATINTVLFDDRYK EVNSPENKNRLNMSIGSGYTIQLNNYLNLKPSTLITIVQGTPLVFDLNTTLEIKEKYNVG LSYSLNNSVQINGKLSATKWFDLGYGYSIYTNKISPYQNGTHEFFALFNLDDIF	ID:108428632				two fragment	PorP
	TENAP3BQ1_v2_12122	MKIRYSILLILCVIAGINAQQDPQYTQYMYNTMTVNPAYAGSNGHSIINLLGRTQWVGVD GAPDSQTLSYDTPLGYSGVGLGVNLTNDRIGPASEIFLDINGSYTIRTSDEGNLAFGLKL GGRHLNVDWSKGRYQHGDDKNLGNNINKFLPTVGAGLYYYTSNWYLGAAIPNFISTEHYD DVKGGGSVAEERLHLFLIAGYVFDLSESIKFKPAALAKAVNGAPLSIDVSGNFLFNEKFT AGLAWRWDDSISALLGFQASKSLYLGFAYDLTNSNYSNYNSGTYEVMLRYDMFKEQALKS PRFF	ID:108430233	TP182881_v1_1970	MKIRYSILLILCVIAGINAQQDPQYTQYMYNTMTVNPAYAGSNGHSIINLLGRTQWVGVD GAPDSQTLSYDTPLGYSGVGLGVNLTNDRIGPASEVFLDINGSYTIRTSDEGNLAFGLKL GGRHLNVDWSKGRYQHGDDKNLGNNINKFLPTVGAGLYYYTSNWYLGAAIPNFISTEHYD DVKGGGSVAEERLHLFLIAGYVFDLSESIKFKPAVLAKAVNGAPLSIDVSGNFLFNEKFT AGLAWRWDDSISALLGFQASKSLYLGFAYDLTNSNYSNYNSGTYEVMLRYDMFKEQALKS PRFF*	ID:101055580	99,3 (100)	PorP
	TENAP3BQ1_v2_10633	MISIKKTLLTLFVVCYSLFCTAQQIPHYTQYLYNTQIINPATVGLRSDLSMSLLTRQQWV GVTGAPTTNTFSINGRTNNGLGFGATVINDKVGLSKSNNINVDASYTLITSRDTRLAFGL KAGITLFDNNLSQGITPDNDTYNNTKGNYPNIGFGAYYYNKQYFVGFSIPYLLKSSQFEI SETITTQTTSSNMNYFITGGVRLKLSENIFFKPSTMVKYVKNLPISIDINSNFLYKEFLE AGVSYRYKDSASAMFAIIIDKKYRIGYAYDTKLSALSNNFNTHEIVLHVDFTLKGKGRWL EHNSCYF	ID:108428810	TP182881_v1_0947	MISIKKTLLTLFVVCYSLFCTAQQIPHYTQYLYNTQIINPATVGLRSDLSMSLLTRQQWV GVTGAPTTNTFSINGRTNNGLGFGATVINDKVGLSKSNNINVDASYTLITSRDTRLAFGL KAGITLFDNNLSQGITPDNDTYNNTKGNYPNIGFGAYYYNKQYFVGFSIPYLLKSSQFEI SETITTQTTSSNMNYFITGGVRLRLSENIFFKPSTMVKYVKNLPISIDINSNFLYKEFLE AGVSYRYKDSASAMFAIIIDKKYRIGYAYDTKLSALSNNFNTHEIVLHVDFTLKGKRRWL EHNSCYF*	ID:101054557	99,3 (100)	PorP
	TENAP3BQ1_v2_10887	MKLFLNIILVFVFSICVLTNVTAQQDPQYSQYMYNTMNVNPAYAGSKNFGVITVLGRTQW VGFEGAPKTQNISYHTPLGDSGLGLGINIMNDEIGPSKEIYLDANASYTIETDLEGNLAF GLRLGGRFLNIDWSKGKADEQEAVFGENISKFLPTIGAGIYYYKPEWYVGLSVPNILRSE HYDNKKQLGQTAVEKMHFFLIAGYVYDINYDLKFKPALLLKAVSGAPLSLDVSANLLFKD KFRAGLGWRWDDAISALLGFQASESLLVGYSYDLTTSNYNVTNSGTHEIMLQYELSRGVK YRSPRFF	ID:108429120	TP182881_v1_0655	MKLFLNIILVFVFSICALTNVTAQQDPQYSQYMYNTMNVNPAYAGSKDFGVITVLGRTQW VGFEGAPKTQNISYHTPLGDSGLGLGINIMNDEIGPSKEIYLDANASYTIETDLEGNLAF GLRLGGRFLNIDWSKGKADEQEAVFGENISKFLPTIGAGIYYYKPEWYVGLSVPNILRSE HYDNKKQLGQTAVEKMHFFLIAGYVYDINYDLKFKPALLVKAVSGAPLSLDVSANLLFKE KFRAGLGWRWDDAISALLGFQASESLLVGYSYDLTTSNYNVTNSGTH*	0ID:101054265	99,6 (100)	PorP
	TENAP3BQ1_v2_11009	MKKLIFFLSIAFLSFQIKAQTKTQITTATPFLLISTDARAGGMADIGVATSSDAFSIFHN PAKTAFNKNKVSVGLNYTPWLSNLTNDIFVGNLSYVNRFKENAAWGVDVKYFSLGKIELN KLGNDDKLINLGYKNPSEFAITGIYSMKLSEKFSMGIGLKYINSNLDVDDNSISAINTFA VDVSGYYQSDERNYGNFNGRYRLGFNITNIGPKVEYTPGTENFIPTNAKLGGGFDFIIDS KNILGLNLEFNKLLVPSTPGSTRGWFDGMFTSLSDRPFSEELQETTWALGTEYLYNNAFA LRAGYFHESKEKGQRQFLSLGTGFKAKAFNIDLSYLVNTSEINNPLESTLRFSLSFDLGE LYDNY	ID:108428998	TP182881_v1_0533 and TP182881_v1_0532	LSIAFLSFQIKAQTKTQITTATPFLLISTDARAGGMADIGVATSSDAFSIFHNPAKTAFN KNKVSVGLNYTPWLSNLTNDIFVGNLSYVNRFKENAAWGVDVKYFSLGKIELNKLGNDDK LINLGYKNPSEFAITGIYSMKLSEKFSMGIGLKYINSNLDVDDNSISAINTFAVDVSGYY QSDERNYGNFNGRYRLGFNITNIGPKVEYTPGTENFIPTNAKLGGGFDFIIDSKNILGLN LEFNKLLVPSTPGSTRGWFDGMFTSLSDRPFSEELQETTWALGTEYLYNNAFALRAGYFQ		two fragment	PorV
	TENAP3BQ1_v2_11363	LKKTVINIFLTTLTLLVSVVSFSQNTVSNKKNAVKKDTVIPLKYNFSNNQKGGLFLNNPT EKIVSYDKAIHKFVLVEKIGDYYIGTPIFMTPNEYKKYRLNNDLKDYFKEKIDATNPNKK GSKKARKNLLPKYYVNSKFFESIFGGNTVDVKPTGQVNIKLGGVYQKNENPQISIENQTS FTFDFDQQISLGLQAKIGERLKVTANYDTQSTFDFQNIIKLEYAPTEDDIIQNIEAGNIS MPIKNSLINGAQTLFGVKTELQFGKTFITAAFSQQNSQSKTVVAEGGATIEPFELRASDY DNDRHFFLGQYFRETYKKALGNYPLINSPINITRVEVWVTNTSQNVTDYRSIVGLADLGE SNTKSTSNNLVNDEVEDLTINPAKANGFNIPDN…	ID:108429533	TP182881_v1_0158	LKKTVINIFLTTLTLLVSVVSFSQNTVSNKKNAVKKDTVIPLKYNFSNNQKGGLFLNNPT EKIVSYDKAINKFVLVEKIGDYYIGTPIFMTPNEYKKYRLNNDLKDYFKEKIDATNPNKK GSKKARKNLLPKYYVNSKFFESIFGGNTVDVKPTGQVNIKLGGVYQKNENPQISIENQTS FTFDFDQQISLGLQAKIGERLKVTANYDTQSTFDFQNIIKLEYAPTEDDIIQNIEAGNIS MPIKNSLINGAQTLFGVKTELQFGKTFITAAFSQQNSQSKTVVAEGGATIEPFELRASDY DNDRHFFLGQYFRETYKKALGNYPLINSPINITRVEVWVTNTSQNVTDYRSIVGLADLGE SNTKSTSNNLVNDEVEDLTINPAKANGFNIPDN…	ID:101053768	99,3 (100)	SprA
	TENAP3BQ1_v2_11583	MNKLSKFLVFNLILATIYSCSVKKDAFLNRNFHALTTKYNILFNGEQAYLKGLEDVKSKH KDNFWKRLEIEPITFDENQISAPVLQLGSGFDENEEEEVEVLTMFDRAEEKAVKAIQKHS MNINGYEKNRQIDDAYLLLGKSRYYTQRFIPAIESFNYIIANYPNASLINETKVWRAKTN IRLDNEKLAIESLKFLLEVEENEAELPDGVREQAHTAMAMAYQKTDTIQKVIQHLTAASK IFKNKEQSGRNMFVLGQIYSELNYRDSARVVFNKLANTKKAPYKYRIRASIEMAKNTEND SASIVVLAKLKKLIRNSDNRKFLNALYYQAGVLEIGRNKTDNAIEYFKKSLNAKHNNDYQ KTYAYERLGNIAFDKEQYVLAGSYYDSVLTVTS…	ID:108428019	TP182881_v1_2535 and TP182881_v1_2534			two fragment	SprE
	TENAP3BQ1_v2_11845	MLKKILLFGFFGFFTICFQAQTEKILNLPSFDKDIFHYGFYLGVNNNGYKVGYKPSSFNN AEVEVSSAVGFNVGLIADLKLHENLNLRFEPGLMSNTKTLFFKHIPGTENKHTREVGATY LHLPLILKMSTNRLNNIRPYVLGGVSYDYNFSSNQKNGDDNSVGEFRTTTNNLMYEVGIG VDFYLNYFKFSPSIRGVFAINNEIIPDNNSPSQWTDPIDYLGTRGVFLHLSFE	ID:108428281	TP182881_v1_2255	MLKKTLLFGFFGFFTICFQAQTEKILNLPSFDKDIFHYGFYLGVNNNGYKIGYKPSSFNN AEVEVSSAVGFNVGLIADLKLHENLNLRFEPGLMSNTKTLFFKHIPGTENVNTREVGATY LHLPLILKMSTNRLNNIRPYVLGGVSYDYNFSSNQKNGDDNSVGEFRTTTNNLMYEVGIG IDFYLNYFKFSPSIRGVFAINNEIIPDNNSPSQWTDPIDYLGTRGVFLHLSFE*	ID:101055865	97,9 (100)	SprT
	Table S1B. Predicted T9SS-secreted proteins in strain P3-BQ1 based on the presence of type A or B C-terminal secretion signals.
	Each entry includes the gene/protein ID, sequence length, and predicted function. Homologous proteins were identified using BLASTP (default parameters) with the predicted secreted proteins from strain P3-BQ1 as queries,percent identity and alignment coverage are reported for each hit when present.
	Gene Id	Gene	Gene sequence	Predicted protein sequence	Product	Lengh prtotein	Method id	IP name	IP Description	Present in "T. pacificus"	Present in T. finnmarkense	Present in T. dicentrarchi	Present in T. piscium
	TENAP3BQ1_v2_10019		ATGAAATTATTTACATATTTAATGGTGCTAATTATACCATTATCAATTACAGCACAAACA GCTTTTTATAATCATGGAAATATTCAAATACATGATGAAGCAAGTATTGCTTTTCATACT AATTTAATAAATGATGGAAATTTTGATGATAATAATAAAGGCTTAGTCACTTTTTATAGT GATACAGAAATACTAACTGTTTCAGGAAACAATAAAGCTATTTTTTTTGATGTTGATATT GATACAGCAAATGATTTAGAACTACAAACATCTTTAGGTATTACAAATGATTTAAGCTTT ATTAATGGAAAAATACTTACACAAAGAGATAATTTAAATACTTCTTTAGATTTTATCAAT CATAATATTTATGCTGGTGAAGACAATTTAAGA…	MKLFTYLMVLIIPLSITAQTAFYNHGNIQIHDEASIAFHTNLINDGNFDDNNKGLVTFYS DTEILTVSGNNKAIFFDVDIDTANDLELQTSLGITNDLSFINGKILTQRDNLNTSLDFIN HNIYAGEDNLRHVDGYTSINGLNEFTFPIGDNNQLRPMILPTQSTKSTFLGAYFSEDPNT PSTFGQSFLTDQKQVFIENISKKEFWDLNGTNATSITLTWNAQSDIPLITDAIDRLKVVG WSITENKWIDLGNANVIGDLNSGRITSNTFIPDNFEIITIASGFSDNNSVDTNILFSPNG DNINDTLIFENLESYDNNNLEIFNRWGNVVYKTENYKNNWSGESTGRFTLNTKDKLPTGT YFYIFNYVKNGTSKVQKGWVYINL	Gliding motility-associated C-terminal domain-containing protein	1155 (384aa)	TIGR04131	Bac_Flav_CTERM	Gliding motility-associated, C-terminal domain	WP_271230270.1 (97.14% on 100% coverage)	WP_232125122.1 (60.05% on 99% coverage)	WP_101903536.1 (60.37% on 98% coverage)	WP_232125931.1 (59.32% on 98% coverage)
	TENAP3BQ1_v2_10255	sprB	ATGATGAAAAAAATACTTTTATTAGCCAGTTTATTTGTGATAACAATTTCGTTTTCACAA ACTTTAGATACAGTTACTCCAAATTTAGCAGAACAAAAAGATAAATGGATTGATAAATCA AATTCTGAAAGAAAACCAAATAGTTTTGAACAGCGTGAGTCTATAAATGTACGTGGTAAC ATGACTTTTATTGCTAATAATATTTTAAATATACGTGAGTGGGTAAATGGACCAAATTGG GTTTTATCAGAGCCAGAAGATCCTTATAATGGAGATAAAGGTAATAACGGAAATAATATG TACTATATTGACGTAGATGGTTATGTTGATGTTGATAATAATGGAGTTGATGATACTTTT TCGTCAAGTACTGCAACCTTAAACTTACCTAAT…	MMKKILLLASLFVITISFSQTLDTVTPNLAEQKDKWIDKSNSERKPNSFEQRESINVRGN MTFIANNILNIREWVNGPNWVLSEPEDPYNGDKGNNGNNMYYIDVDGYVDVDNNGVDDTF SSSTATLNLPNCSRVVYAGLYWSAVYTGGREVYRDMKFKLPSSTNYIDISATNNNREVIS NTNSLYTCFKDVTALVQAEANPNGTYTAANITASEGQPASGGSAGWTMVIVYKNDTETKK NISIFDGYAEVAYNEVELTYSGFQTIPTGNVKAELILGALEGDRNIPGDIYEFKDKTGSY IEVYNNLNIQGDFFDGSITVYDSYYAGSLLSREPASENTFGFDVDQIKLDNTGNSIIDNN QTSADVRFTSTGDIYYPFLNAMSIEVIEPEVKL…	Adhesin SprB	18354 (6117aa)	TIGR04131	Bac_Flav_CTERM	Gliding motility-associated, C-terminal domain	WP_271230047.1 (98,03% on 90% coverage)	WP_232123318.1 (46.54% on 100% coverage)	WP_145993548.1 (43.21% on 99% coverage)	WP_239710180.1 (42.44% on 99% coverage)
	TENAP3BQ1_v2_10313		ATGAAAAAAATAATTTTACTGATTTTACCTTTCTTATCAATAACAATCTATTCACAAGGT AGTGAAGTTACTATCGGTATACCAATGTGTGGTAGTTCTATCACTAAAAGTGCTCCTGCT CGTTATGATTATGTTCTCGAAAAAGAAAATAGTTGGGCTAGCATGTTATACAAAGCATCA CAAATAAGTGCTGCTGGTAAAATAAAAGGGCTTGCTTTTTTTGCTGATTGTAATTTATAC GAGGATTGTAATTTTGATACGGCTAAAAATCAAAAAATATATTTAAAAGAAGTTGATTTT TCTCAAATTGAAGATACATCAGCACCTGATTTATCAACTTTCACAAAAGTATATGATAGT GAAATAACTTGGAGAAGAGGAAGTACAATCGAA…	MKKIILLILPFLSITIYSQGSEVTIGIPMCGSSITKSAPARYDYVLEKENSWASMLYKAS QISAAGKIKGLAFFADCNLYEDCNFDTAKNQKIYLKEVDFSQIEDTSAPDLSTFTKVYDS EITWRRGSTIENSKTQIVFASEFNYTGSKNLLVYFSNENDKPLGGFGGCGSSPSFLWDNA GEKTVLSEVFKKGEKTGNGNYSKELPIVRFYFDEINTEDFSASAQKTLITASPKKITANG VSSSIITVQLYNKNGAILNYANQKVVLNTTAGILGSVIDKNNGSYTAFLTSSEYEETAVI SGILNEVNIIDTEEVQFIKKDSSESETGGNPTNNSNPTNLVQGFSPNNDGINDTWKILPN VQATYPNNSLFVFNRFGYKVYDAAPYQNNWNGE…	Big-1 domain-containing protein	1299 (432aa)	TIGR04131	Bac_Flav_CTERM	Gliding motility-associated, C-terminal domain	WP_271229987.1 (96,30% on 88% coverage)	WP_232120816.1 (70.84% on 100% coverage)	WP_101901659.1 (69.95% on 100% coverage)	WP_101917029.1 (70% on 100 % coverage)
	TENAP3BQ1_v2_10315		ATGGTTAAAAAAGTATTCTTTATTCTTTTAGTAATGTTACATTTTAGTACATCATATGCC GCAAATAAAATTTATACGATAAATGATTTAGATAAACATCAAAATAGTTTAACAGAAGTC ACCATTTGTGAAGGAGAAAATTTAGCGCTTACTGCTCAGTTTTTTGAAGAAGCAACCTAT AAATGGTTTACTTCTGATGAAAAAACAATCAATAATATTGATTTATTTCGTTCGAATATT TCCGTAGAAATGGCAGGAACGTATCTTTTGACAATCTATAATAATGGATGTAATGATACT GCTCAAATTAATGTTATTGTTATTCCTAAACCAAACGCAGGAATAAATGGTTCTTTAGAT ATCATAAAAGGTTTTACCCCTACCCAAGAAGAA…	MVKKVFFILLVMLHFSTSYAANKIYTINDLDKHQNSLTEVTICEGENLALTAQFFEEATY KWFTSDEKTINNIDLFRSNISVEMAGTYLLTIYNNGCNDTAQINVIVIPKPNAGINGSLD IIKGFTPTQEELFDALGGNPEENGVWTKIKNTYTYTVNSKNKCSNIAKSTVNITENIQLT NGFSPNNDSVNDTWVILSEISIKYPNNKLLVFNRHGNKVYQATPYKNNWDGIANSNLIIN KTTKLPIGPYYYVLELNNTSNTMLKGWVYINY	Ig-like domain-containing protein	819 (272aa)	TIGR04131	Bac_Flav_CTERM	Gliding motility-associated, C-terminal domain	WP_271229985.1 (99,63% on 100% coverage)	WP_232125246.1 (72.46% on 100% coverage)	WP_101901663.1 (72.10% on 100% coverage)	WP_101917031.1 (72.10% on 100% coverage)
	TENAP3BQ1_v2_10339		ATGCACCTTATTATGAAATTTAATTTACTGTACATTTTAGCACTATTCTCATTACAGATA TTAAGTGCTCAAGAAGATGTTTTTATATCTAAAGAAATAGCAAATAATCCAGCAAACTGT AAGCAATTTGACGTTACACTTACTATAAAAGGAACTCCACCTGAAGCACCTCAAGAAGTA GTTTTACTTATTGATGTTTCAGGGAGTATGCAACATCCGGTAGATGATGGTACGGGAAAT ACGAAGCCTATTATGGACTTCGCAAAGGATGCCGCAAGAGATTTTGTTGCGAAATTACTT TCTCCTATAAATAATCCAACAGGAAAGAATAAAATATCTATAGTTAGTTATAATTATGAT GCAACTATTTTAACTACATTGACTTCAAACCAA…	MHLIMKFNLLYILALFSLQILSAQEDVFISKEIANNPANCKQFDVTLTIKGTPPEAPQEV VLLIDVSGSMQHPVDDGTGNTKPIMDFAKDAARDFVAKLLSPINNPTGKNKISIVSYNYD ATILTTLTSNQAVLEATINNLLPTTGTNMQDALLKAGEVFSNSKGNNTFKCKTTRSIVLL TDGVPNSYNNPPSSVYCPSVAIDTDCQRQAISAAKEVETTTVKGVTYNQSIFTVGFRGTL NPDEKNSSKYTLDNIQNSGAFYTDNAADLTSIYSTILGQLIPAAVSLPGEPLVKDIVADA YEIIHGSLTSSSTLDIDKGTGSFVNNTINWEIDKVLNETLTLKYSILATDPNYCGNVTQS VSTLKYINSDCIETTKVFDNPDICIPCPVKNIE…	VWFA domain-containing protein	10485 (3494aa)	TIGR04131	Bac_Flav_CTERM	Gliding motility-associated, C-terminal domain	WP_271232086.1 (93% on 100% coverage)	WP_232118847.1 (65.10% on 100% coverage)	No	No
	TENAP3BQ1_v2_10632		ATGATAAAAAACTACTACAAAATACTATGCTTTTTTGTGCTTTTTTCTCAATTTAGTAGA GCACAGACACAACCTAATGCAGTTAACGACATTAATACAACATACATTAATAGTAATATA AGTGTAAATGTACCAGGGCTACTTTCAAACGATACAGATATCGATAATGATGTTTTAACT ATTACTAATTTTTCGATAAACACGATTAATTTTTCAGCAGGTGAAACAGCTAATTTTAGT GAAGGTAATATCACCATAAATTCAGATGGTAGTTATGTTTTTATTCCAAATACTGATTAC TTTGGTAATATTACTACTATTAGTTATACTATTTCTGATGGTATTTTTTCTGATACAGCA AGCCTACAAATAACTGTTGAAAATGAAACTCCG…	MIKNYYKILCFFVLFSQFSRAQTQPNAVNDINTTYINSNISVNVPGLLSNDTDIDNDVLT ITNFSINTINFSAGETANFSEGNITINSDGSYVFIPNTDYFGNITTISYTISDGIFSDTA SLQITVENETPPIAVNDVNTTYLNTTSIINAPGVLTNDTDIDNNILTVTSFNINSVNFTV GETANFNEGSIIISADGSYNFTPTTDYFGNLPIITYTISDGIFSTSASLQIIVENETPPI AFNDFQIIDINTILNTNTPGLLDNDTDIDNDILTITDFSINTTSFTAGQTANFGEGSITI NANGSYNFIPNTNYIGEVTPITYTISDGIFSTSATLQITVENENEPEAFDDYDTADINTT LSVNAPGVLINDIDIDNNVLTVTSFSINNINFT…	Cadherin domain-containing protein	5013 (1670aa)	TIGR04131	Bac_Flav_CTERM	Gliding motility-associated, C-terminal domain	WP_271231841.1 (97,04% on 99% covearge)	No	No	No
	TENAP3BQ1_v2_10635		ATGCTTTCCAAGAAACATCTCATTTTCCTTATTTATTCGATTTTAATAATTATTCCGCTT GTAACACAAGCACAGCAACATGACCCTATAAGTCTTAATCAAGAGGAACGGTACATACCC AAATCATGTAGTCCAATTCCTAAAGACTATAAAACAAAAGCTTATACAGAAAGAGATAAA GTTCAAGCAAAAACTTCACGTTCAAAAATAGCACAAAGAGCTGCTAATGTAGTTGCTACA GTAGAAAGCATCCATAGTGTTGCGGTAAACTGGACTACTGGAGGGTTTCAAAGTTTTTCT ATTGGTACTAGTCCAGATTCTAACTCTCCTCAAAGTAGTAATATTAGATATGGTCAAGGA TTAGGTAATCAACAAAAAACCACTTGGGGGTAT…	MLSKKHLIFLIYSILIIIPLVTQAQQHDPISLNQEERYIPKSCSPIPKDYKTKAYTERDK VQAKTSRSKIAQRAANVVATVESIHSVAVNWTTGGFQSFSIGTSPDSNSPQSSNIRYGQG LGNQQKTTWGYSLKELQREASIENPYVGTPNEGSIDVGTDFYIHLRGEDNWQFAPPVVIG PLQFNWEELGQAGTAVTVNIETNYGVNGAGSFAQWQSDRMRPLYDVAIPIIERIFGAPPR SHTLNIVNDANAVGTNTFYNGPNRISSSYSENGYGDMDQPRLMIHELIHGWRDNITLSMN DEWHYEPTLSGFEEGMAEAVALIVMDEIIANNPGFFNADDLNRHWGHSRGMPFDWDYDFQ NHEQLSTTDFFSSDIGTGAHWERYGTSSGAFYK…	protein of unknown function	10092 (3363aa)	TIGR04131	Bac_Flav_CTERM	Gliding motility-associated, C-terminal domain	WP_271231838.1 (82,48% on 100% coverage)	No	No	No
	TENAP3BQ1_v2_10727		ATGAAAATATTACTAAGCACATTTGTATTCTTTATTATTTTTTTACCATTAAAAGCACAA ACAACCATACAGGTTAATAATGTTAATGATGTAGAAGCTTTATATAATCCTAAAGACCTT ATTGAAAAAGTTCTTATTGATAATAACTGTACATCAATAACAAACATAAATTCTTCTGTT TCAGGGTCTCCTTCTGATAGACAAAATAAAAGTTATGGTTACTTTAAAAGTAAAGTAGGA AGTACTTTCCCTTTTAAAGAAGGTATTGTTCTTTCAACAGGAAAAGCTTTTCCTATTAGC GGTACCTCTTTAGGTAATTTAAATTCACCAACAACAGGAAAAGGCGATACTGATTTAAGT ACATCTTTAAACGAACCTAGTCTAAATGATGCA…	MKILLSTFVFFIIFLPLKAQTTIQVNNVNDVEALYNPKDLIEKVLIDNNCTSITNINSSV SGSPSDRQNKSYGYFKSKVGSTFPFKEGIVLSTGKAFPISGTSLGNLNSPTTGKGDTDLS TSLNEPSLNDASVIEFDFIPTSDEISFRYLMASEEYQGTFPCTFADGFAFLLRKSGTTTY KNLAVIPNSTTPVSVKNVHAAIIGGCPAKNETYFAGNNLGDTNFDGRTKVLTAKATVTPN VTYHIKLVIADNSDNQYDTAVFLEKGSFNLGLDLGTDLSSTTQSSVCGTEKLLTSNITAN NYQWYKDDVIIPLATKKDYLANLGNGKYTCKIIDGSCSDEDDILLEFSESPINNISISPL LTCNNNLNIQLDLTSKTNEILAGQDDTKFEVLF…	Ig-like domain-containing protein	4083 (1360aa)	TIGR04131	Bac_Flav_CTERM	Gliding motility-associated, C-terminal domain	WP_271231751.1 (96,3% on 100 coverage)	No	No	No
	TENAP3BQ1_v2_11895		ATGAAAAAGAAAACATTATTTATATTAATTCTATTTATATACACAAATCTACTTTTTGCT CAATTAAGTAGTGTACATTATTTACCGCCATTAAAACAAGGTGCAAATAATCAAGCTATA AAAGAACAAGCTTTTTATCTTTCAACACCAGAAACATTAGCTTTTAATATTAATGTTTTT CAAGGAACAAATACAACAGCTGTTTCAACCCTTAATATCTCAAATACCTCGCCAGGACAA TACAATATTGCTAATGGTGATAATAATATTACACTTGTAACAAACGCAAATACAGGAATT CCACTTTCGAATAGTGGTTTACGTTTTGAATCTGTAAATGGCGAAAAATTTTATGTTAAC TACAGAGGAAGATCACAATCTCAAGCAACATCT…	MKKKTLFILILFIYTNLLFAQLSSVHYLPPLKQGANNQAIKEQAFYLSTPETLAFNINVF QGTNTTAVSTLNISNTSPGQYNIANGDNNITLVTNANTGIPLSNSGLRFESVNGEKFYVN YRGRSQSQATSLTSKGDKALGTSFKWGGRPNYGNGHTSLNATLGIMATQDGTTTINIFNY GSDCEFRLQGDDDGITDNSLTVTLTKGQTYVLEAYRNATIANIDCWLGASIQSDKKIAIS NGNLNGAPRVAKNSRDASIDQPVPENLLGRDYIFIRGNGVDDIETPIIIATQNNTDILVN NVIVKTLNTGEYYVIDGSNYTPASAGGNMYVTTTKEVYAYQYLSGASGIHTGGLNFIAPV NCLLPDKLSNISNIKDVDGKNFNGGITIIASTS…	DUF11 domain-containing protein	15021 (5006aa)	TIGR04131	Bac_Flav_CTERM	Gliding motility-associated, C-terminal domain	WP_271230710.1 (91,84% on 100% coverage)	No	No	No
	TENAP3BQ1_v2_10051		ATGAAAAAAAGTAAACTATGGATTCTTTCAGGAATTCTTTTCTTATCACAACTTGTAAAT GCACAAATAGTAAACATACCTGATGTTAACTTTAAAAACGCCTTATTAACGGGTCCTAAT TCAGGAATTGACACTAATAATGATGGACAAATTCAAGTAACTGAAGCTACTGCATATACA TCTCCTATTGATGTTTCATCTAAAAATATTGATGACCTTACAGGTATTGAAGCTTTTGTT AATATTCCTATTTTAGCTTGTGGAGGTAACAATTTAACAACACTTAATCTTACTCAAAAT ATTAATTTAGAAAGATTATTCTGTATGAATAATCAACTAAAAAAATTAGCATTAAGTAAT AATACTAAACTGACACTACTTTACGCTTATAAC…	MKKSKLWILSGILFLSQLVNAQIVNIPDVNFKNALLTGPNSGIDTNNDGQIQVTEATAYT SPIDVSSKNIDDLTGIEAFVNIPILACGGNNLTTLNLTQNINLERLFCMNNQLKKLALSN NTKLTLLYAYNNNLNTLNVANSNNNNMNIFHVINNPDLKCIQVDNGFTPPSSWVKDAIAY YSVYPCPLTATPIKYFYTPMLTVVDGFQKVTSAAILNIPDANFKNALLNNNPVIDVNNDG EIQVSEANAYGPYLNVGNKNISNLTGIEAFVNLTTLACAGNNLTSLNVSQNTNLEFLFCA YNPLKKLSLKYNTKLENLSSWHCNNLETIDIANGNNNIITNFNVINNPKLKCIKIDNGFV PSNSTWSKDTMARYSFYTCPLTAATPDKTILSN…	exported protein of unknown function	1419 (472aa)	TIGR04183	Secre_tail	Secretion system C-terminal sorting domain	WP_271230231.1 (92,18% on 100 coverage)	No	No	No
	TENAP3BQ1_v2_10231		ATGAAAAAAATAATTACTCTCAAACAAAAATTAATGTTCTTATTTATTCTTTTAATAAAT ATAACAATTAATGCTCAAAACACTCCATTTAGTTGTGTGTATGACGCTTATTTATTTCAG TATAACGATGTTTATTCTATAGACTTAGCTTCGGGTAGTTCTTATCTTGCTGCTGAAAAT ATTACGCCAGGAAGCATAAATGCCGCAGCATACAATCCTGCAGATGGTTTTATTTGGGGG TCTTTAAGTACACCTGAAAAAACTATTGTAAGAATAGGAGATGATTTTTTAACAACTTCT TTTTATATAGATGAGTTACCTACAAAGAATAGGTATATTGGAGATATAAGTGCACAAGGT GTATATTATCTGAAAGGAGGAGGTAGTACTTAT…	MKKIITLKQKLMFLFILLINITINAQNTPFSCVYDAYLFQYNDVYSIDLASGSSYLAAEN ITPGSINAAAYNPADGFIWGSLSTPEKTIVRIGDDFLTTSFYIDELPTKNRYIGDISAQG VYYLKGGGSTYYKVDLDPNSATYTQHLATADLSQNIGIHDWAFNAVDNNLYAVEKNTNIL YRINPTTSVVESLGVVPILTGLSYTYGAVYFDASGRFYVSANQTGTIYVIQAVQDLNGSN EMDSNLFAFGPSSASNDGARCPTAPVLQEICDNGIDDDGDGLIDCEDPSCSGYGECDVII PPTSGGNAGGLESNNRLSELINKRNYNRTKDNYKFNRSKAQRVTRSNHYKKKSKNNIELK DFIPLGVINTDETIESSPTDLVAITNATEIYAV…	Secretion system C-terminal sorting domain-containing protein	2598 (865aa)	TIGR04183	Secre_tail	Secretion system C-terminal sorting domain	WP_271230070.1 (99.08% on 100% coverage)	WP_239763472.1 (79.54% on 100 coverage)	WP_101901495.1 ( 73.53% on 100% coverage)	No
	TENAP3BQ1_v2_10232		ATGAAAAAATTACTACTAATATTAATGATGACAGTAACAGCTATTATTAATAGCCAAAAC TATCAATATTTAGGAGAGTATACATCAAATGGTACGCCTCTTTATTTAGAAACACCAGGA GATAATATTTCTTATGAAACATTAGAAATGATTAGCAATTCAATACCTGAAAGTTATCCT GTGCCAGATTATAATCCTCATTATATATCATCAGGATATGATACAAATATAGAATTAAAT GATACTGCAGATATTTGGGTAACCTTTGTAAGTGAAGGAGCTGGGTATAGAAATGTATTA GGATTTTATACTTATGATATTGATAATCCATCGCCAACACCACCAACGGCAGAAGAAATT ACTATTATATTTCCAAATGCTTCTGCATTAGGA…	MKKLLLILMMTVTAIINSQNYQYLGEYTSNGTPLYLETPGDNISYETLEMISNSIPESYP VPDYNPHYISSGYDTNIELNDTADIWVTFVSEGAGYRNVLGFYTYDIDNPSPTPPTAEEI TIIFPNASALGSGGGLQVGDKVKIGTFEAGTGIGWVLLANAWSANSSTVKDGFWKVYSNP EYNPETQEDLKHHNVLLNDPDNQRIILGFEDIRRDYGSCDNDFNDAVFYVTASPYSAMRT TNFVDVSSATDVTSAHDGGLESNGKLASLIAKRNFTRKKVGNLLNNRSVQKLYKKKSIKK LVGKTPEIETLLPETGMYKTEKAYVSTPIDLLDITNANEIFSVDYYTEDKRVSAILATVT QGEVYNHSKEICDRLNNSILKEVKTVLVRGHKL…	DUF4114 domain-containing protein	2469 (822aa)	TIGR04183	Secre_tail	Secretion system C-terminal sorting domain	No	No	No	No
	TENAP3BQ1_v2_10346		ATGAATTGTAATATTATAGCTACAGCATTACTTTCTACTACTGCTTTAGTAGGGTATGCA CAACAAAGTGTAACATCGATAAGAGATTTAGAAAATAGAGCTTCAACTTTAAGAGCAGGA GATGAACTTGTTTTAACAGATGGTACTTATCAAAATATTAATTTAATTTTATCCACTTCA GGTACAGCAACAAATCCTATAATTATTCGTGCAGAAAATACAGGACAAGTATTTATAGAA GGAAATATTAAGGTAGAATTAAATGGTAATCATATTGTTTTCAAAGGTTTTGTTTTTCAG AATGGAAAAACAGCTAAAGAAGGAGATCATACAATAAAAATAACAGGAGATTATAATACC GTTAGTGATTGTAGTTTTTTAAATTTAGGAGAT…	MNCNIIATALLSTTALVGYAQQSVTSIRDLENRASTLRAGDELVLTDGTYQNINLILSTS GTATNPIIIRAENTGQVFIEGNIKVELNGNHIVFKGFVFQNGKTAKEGDHTIKITGDYNT VSDCSFLNLGDPSRTKTSFDIYIYHANYNKIYYNEFIGKQSVGNNITINPGSYNEISRNR FSRPILGANSGSAIRLSATYNLVEYNYFFESDGEGEIITVKDDYNLLRYNTFRRSKGGLS LRHGDHCVVYGNYFFGESVPKTKGISIWGEHHFIVNNYFEDLKPVKTTNKYTGGKLEGAA VSFNCGSGPNAIRPTVPFFPVAHDVTFAYNTIITNSEMILDFTEDYLGGSTQKQYTPYNL SIRNNIFFERSDKKQIPFRNLSEASNVPDVTGL…	poly(beta-D-mannuronate) lyase	1782 (593aa)	TIGR04183	Secre_tail	Secretion system C-terminal sorting domain	WP_271232079.1 (97.13% on 100% covearge)	No	No	No
	TENAP3BQ1_v2_10405		ATGAGAAAAAAAATTATTCACTTATTAGCACTAAGTGTAGTATTGTTAATTTCTAAGAAT GTAAATTCTCAAGAATTTAATAAACGTACTTGTGGTACAGACCAAGTTATGGAGGACTTG TATAAAAAAAATCCAAATGCAAGAAATGAAGCACAACAATTAAGAAAAACATCAGCAAAA CAATCTAAAAAAGTAGCACCTTATGTAGTACCTGTTGTTTTTCATGTTTTTGGTACTGAA TTTAATAATGGTTCTATTGTTGATTTAGATATTATTAAGGAAGCTTTAACATTAACTAAT GAAGATTTTCAAGGTTTAAATGCAGATTACACAACAATTGATGCTCCTTTTGATGTAATA AAAGCTCCTTTAGATATTACTTTTAAATTAGCA…	MRKKIIHLLALSVVLLISKNVNSQEFNKRTCGTDQVMEDLYKKNPNARNEAQQLRKTSAK QSKKVAPYVVPVVFHVFGTEFNNGSIVDLDIIKEALTLTNEDFQGLNADYTTIDAPFDVI KAPLDITFKLAQLDPDGNPTTGVVFHSEASGMGNYGSTVVQNVAWDNYKYCNVYIARDLY GDGDYYNSGVAWYPSKDMSDQNIARVVYNGSFLGTNTGENFRSVLTHEFGHYLDLAHTFD KGICNNDPNDGDGVADTPSLSSNSSGTGCAVLQNCLNQEINSENFMDYTDCYKMFTQGQV ARMTNALENSVSRNTLWTEANLIATGLSSDLGARIISSSNALEERYLNDGVIEATVDLNC VDCTFTNNSGNLTLGTDYTISNLPAGLTSRITL…	exported protein of unknown function	4026 (1341aa)	TIGR04183	Secre_tail	Secretion system C-terminal sorting domain	WP_271232029.1 (95.11% on 99% coverage)	No	No	No
	TENAP3BQ1_v2_10638		ATGAGAAAAAATTTTACTCTTATCCTATTGATTTTGGTTTCAGCTTTATACTCCAAAATT TATTCACAATCGGAACGCGCCTGTAAAGCAAGTGTTCAGAATGAACTTTATTTTAAAAGT AATCCTGAAGCTAGAAAAGAATATATTGAGTTTAATAAAAGCTCAAGAACAATGTCAAAA AGTCAAAGAAATAAACTACCAAGTACATATACTGTACCTGTTGTATTTCATGTATATGGT GAAGTACAAAGTGGTTTAACTGTAACTACTGATAAAATTAAAGTAGCTTTACAAAAAATG AATGAAGACTTTCAAGGTTTAAATGCAGATTTTGCAACTGTTGATGCACAATTTGCTCCT ATAAAAAGTACTTTAGATGTTGAATTTAAATTA…	MRKNFTLILLILVSALYSKIYSQSERACKASVQNELYFKSNPEARKEYIEFNKSSRTMSK SQRNKLPSTYTVPVVFHVYGEVQSGLTVTTDKIKVALQKMNEDFQGLNADFATVDAQFAP IKSTLDVEFKLAQLDPNGNCTSGVVYYDEKSGYGGTGSDAAVAADAWDNYKYVNIYIQND LYGDGSTTNSGVAWYPNTSMSDSGTARVVYNGAYLHGNTGDEFASVLTHELGHFLNLIHT FDGGCTMPNDEVLDTPAEAESVVPDGSCTPSLNCFGENINYENYMGYNGAAYGCYSMFTK GQTDRMLAALQHPARVTLWTAQNLMDTGVNNTGGSLITDTNSVKEMVSNDGSFNQTVTIT LDNAEFSAASGSLTENTDYTLALPQGLSSSIEV…	Peptidase M43 pregnancy-associated plasma-A domain-containing protein	4074 (1357aa)	TIGR04183	Secre_tail	Secretion system C-terminal sorting domain	WP_271232129.1 (95.39% on 83% coverage)	WP_239777284.1 (64.20% on 98% coverage)	WP_101902756.1 (56.80% on 98% coverage)	WP_101916948.1 (57.18% on 99% coverage)
	TENAP3BQ1_v2_10649		ATGTATATAAAAAAAATAGGACTACTATTCCTTTTTGGTATAGTTTGTTCTTTAAATAGT TTTTCTCAGCAAGAATTGATACGGGCTACTTCCCAGTCAATTTCTTCTCAAGATGGAGCA GGAAACAAATGGACTCTACAAGTAGGATCTCCTTATTTAGGAACAAATTCGACAATTAAT AAAAGAATAACAACCCCTTTAGATATAAGGTTTCCATGGGGGGTACAATTTGTACACGAA ACATTTTCTCATGCGTCTTTTGATGTTTCAAAAGGTTATTTCCCAGATAAAATAGCTATA AATTGGACTGTAAAAAACAACTTAGAAGATATCGAATATATTGTTGTTTACAGAAGAGAA TTAACTAATGTTCAACAAAATTATGTTAAAATA…	MYIKKIGLLFLFGIVCSLNSFSQQELIRATSQSISSQDGAGNKWTLQVGSPYLGTNSTIN KRITTPLDIRFPWGVQFVHETFSHASFDVSKGYFPDKIAINWTVKNNLEDIEYIVVYRRE LTNVQQNYVKIATLPAITTNYEDKYVQGGTLYEYRIDAVGLPGFSGTGTELRDYITGIGY RNPTAIITGNINFEGGNPVQTVIIEAEPSNGDENTKRSGINIPKETGLDINFVNKPITDK YTFQTWLKPSGGTFDTSEYIDLFVLQNASYLDTHKTQIKVNLEDATPYIEFNIQGAIYRL HNYIPAGRINAKGDETLLPIANFLTDFTHVTVIVEENTIPRLLINGTEIQQEDVESFNTE LRKVTPDFQGPDYSVTIPTQTTSLLSATGTVEE…	Laminin G	8631 (2876aa)	TIGR04183	Secre_tail	Secretion system C-terminal sorting domain	WP_271231824.1 (93.97% on 97% on coverage)	WP_239704844.1 (83.35% on 100% coverage)	WP_101902381.1 (82.90% on 100% coverage)	No
	TENAP3BQ1_v2_10788		ATGAAAACAAAACTATTATTAGTACTACTTTTTATAAGCAGTATTACTTTTTCACAAATT ACGAATCCTGTTCAGAATAATCTTGAGCGTTCGTACGAATTTGTAAACGGAACTTTAACT GATACTAAAAACGGAGTTGATTTAGTACAAGGAGCACAATCAACAGTTACTTTAGTCTCA GACAGGCATGGTGTTTTAAATGATGCCGTGCAATTTAGCAATTATCCGACTACTTCATAT TCTCAATTAACAACAACACCTGTTGGAGGATCGAGAAAAAAATCATTTAGTTTTTGGATG AAAACAAGTACTAATGATAATACTTCTAGACATATTGTAAACAACCATACTGCCATGGTT TATTTAAAAGATGGTAAAATAGGAGCACATATT…	MKTKLLLVLLFISSITFSQITNPVQNNLERSYEFVNGTLTDTKNGVDLVQGAQSTVTLVS DRHGVLNDAVQFSNYPTTSYSQLTTTPVGGSRKKSFSFWMKTSTNDNTSRHIVNNHTAMV YLKDGKIGAHISGYHQATGQSKTTVAISKMSTTAIDDGNWHHIVVNLEVTVPSIASNYRT LTYLYDFYIDGVHEAQQTNTQSFYIGGTQPPYGYGFNTPSSFNIGRNYEDIVDDIYVYNG ILTQAEVTTLYNSIVNIPDANLKTALVNTIDNNFDGEVQVSEASTYTGVLNLNGKNIADL TGIEAFRKVTVLNCSNNQLTSLDLSRNITLTTVDCSANQITGNIDISNNKALTSFNISNN NLITLNVANTNNANLATLNTTTNANLVCISPDA…	Secretion system C-terminal sorting domain-containing protein	4290 (1429aa)	TIGR04183	Secre_tail	Secretion system C-terminal sorting domain	WP_271231698.1 (90.36% on 100% coverage)	No	No	WP_239709945.1 (86.80% on 100% coverage)
	TENAP3BQ1_v2_10811		ATGGCAAAAAAAATACTTTTTTTCTTCTTACTTGTAACAATATCTAGTTTTTCTCAACAA AAATCTATAGACAAATTAGTTGCATCTCCTAATCCTTTTGTTAACAACACAACTATTTTT GTTAACTCGACAAGCAAGCAAGCAGTTATTTTAACTGTTCGTAACATACTTGGTAAAACA GTATATTCGAAACAAATTGACGTTATTAATGGACGTAATTCAATTCTTTTTAATCGTAAT GATTTAAAATCAGGAATGTATATTTACGCTATTCAAAGTAATAAAGAAATTATTTCTAAA CGATTTGTAATTAGATAA	MAKKILFFFLLVTISSFSQQKSIDKLVASPNPFVNNTTIFVNSTSKQAVILTVRNILGKT VYSKQIDVINGRNSILFNRNDLKSGMYIYAIQSNKEIISKRFVIR	Secretion system C-terminal sorting domain-containing protein	318 (105aa)	TIGR04183	Secre_tail	Secretion system C-terminal sorting domain	WP_271231676.1 (96.19% on 100% coverage)	WP_058885493.1 (72.38% on 100% coverage)	WP_101902827.1( 70.48% on 100% coverage)	WP_101916527.1 (71,56% on 100% coverage)
	TENAP3BQ1_v2_10978		ATGAAAAAGCTTCTTTTTTATAGTAAAATACTTCTTTTTTTAACTGTATTTTCTTTAAAA ACAATCACTGCACAAAGGTTATCAGGATTTAAATTTCCTGAAAAATCTAAGAATTTAACA TTAGAAGATAATAAAAAAGAAGATCACTCAATAGCTAGACTTTGGAATGAAGAGTTGTTA AAAGCTATTAGAAGTGATTATGCACGTCCAACAGTTCATGCACGAAATTTATTTCACGTA AGTGTAGCTATGTATGATGCTTGGTCAGTTTATAATGATGTTGCTAAACCTTATTTAGTA GGGAATTCTGTAGAAGGATTTAAAGTTGAGTTAAAAGATTTTATTTCGAATGAAGAAACT GATATCAGTATAAAAAAAACCATCAGTTATGCT…	MKKLLFYSKILLFLTVFSLKTITAQRLSGFKFPEKSKNLTLEDNKKEDHSIARLWNEELL KAIRSDYARPTVHARNLFHVSVAMYDAWSVYNDVAKPYLVGNSVEGFKVELKDFISNEET DISIKKTISYAAYRLLKHRFKNSPNSEVTLLSINKLMESLGYDISIISTDYSKGNPAFLG NYIADNIIKFGLQDGSNEQNQYENLHYNPVNNPLVPNSPGNPLISNPNRWQPLSLEINID QSGNITGEGTTDFLSPEWGNVVPFSLSDKKLTSYNRDSNTYNVYHDPGRPPYIGNDKNES DIYKWGFSLVSVWQSHLNSDDNVLWDISPKSLGNISLDDYPQNFEDYNKFYNLLEGGDIS KGYDNNPITGEIYEEQYVSRGDYARVLAEFWAD…	protein of unknown function	2250 (749aa)	TIGR04183	Secre_tail	Secretion system C-terminal sorting domain	WP_271231534.1 (98.13% on 100% coverage)	No	No	No
	TENAP3BQ1_v2_11072		ATGATTAAAAAAATCCCTTTTCTAATACTACTAATTTTTACTTTTTTTAGTAGTAATTCA TTTTCTCAAAATTACTGGAATAAAACAGTAAAAAAAGATAATTTTATTCAAAAAAATAAA ATTCTTGATAGGGAAAACACACCTCAAAAATACTCTTTAGCTTCGTTAAACTTAAGTAGT TTTGAAAATCATCTAAAAAACTCTAATCTAAATAAAGGAGAAAGGATAATAACTTTACCC AACTCTGAAGGAAGATTAGAAGAGTATTCTTTTCATGAAACACCTTCTTTAGCACCTGAA TTAGCGGCTAAATTCCCTATGATTAAAACATATTCTGCTCAAGGAATTAATAACCCTACT GCAGTTGCTAAAATCACATTAGGTGTTAATGGC…	MIKKIPFLILLIFTFFSSNSFSQNYWNKTVKKDNFIQKNKILDRENTPQKYSLASLNLSS FENHLKNSNLNKGERIITLPNSEGRLEEYSFHETPSLAPELAAKFPMIKTYSAQGINNPT AVAKITLGVNGLHALIYSANESTIYIDPYTKDKKQYIIYKRDDLKSDNNGFNCQIEETKK EIIKSSIQKKNANDGKLRTYRIAIACTGEYSQFHLNREGISNSATDAVKKSVILSAMNTT IARVNTVYERDLGVRMVIVNNNDEIIFLDSTTDELTNDNANSLIDESQVKCDAIIGDANY DIGHTFSTGGGGLASLRSVCRSGSKASGITGSGQPINDPFDIDYVAHEIGHQFGATHTFN GTGGSCGSNIGSTSVEPGSGTTIMAYAGICSPQ…	conserved exported protein of unknown function	5523 (1840aa)	TIGR04183	Secre_tail	Secretion system C-terminal sorting domain	WP_271231462.1 (97.45% on 100% coverage)	WP_172505529.1 (60.19% on 99% coverage)	WP_101902620.1 (59.81% on 99% coverage)	WP_233883827.1 (56.57% on 99%)
	TENAP3BQ1_v2_11477		ATGAAAAACAAGTATATTAAAGGTTTTGTATTTGTTAGTTTAGTCCTTGGACTAAATTTT CATATTCAGGCTCAAAGTAAGAAAGAAGTAACACAAATTCGTAGTAAATACAATTTAACC AAACTTCAACAATTAGAAAAAAGCTTTCAGGAAGTAGCAAAAACCGAGAAAGAACAGGCT ATACGAGTAGCAAAACAAAAAGGTTGGAAGACTAAATTTACCAAAAAAGATGGGGCTCTA CTTGAATTACAAAGAATTGTAAATGGTAAACCAATTTATTATACTACTTTTAATGTTTCA GCATCAAAATCAACAAGAGCAAATCATTTAAATATTGGAGGTTCATTAGGCTTAAATTTA ATGGGACAAGGAATTACAGCTCGTGTATGGGAC…	MKNKYIKGFVFVSLVLGLNFHIQAQSKKEVTQIRSKYNLTKLQQLEKSFQEVAKTEKEQA IRVAKQKGWKTKFTKKDGALLELQRIVNGKPIYYTTFNVSASKSTRANHLNIGGSLGLNL MGQGITARVWDGGIARASHQEYHGAGGANRFSAGDYGSLNSHAAHVTGTIMSSGVVANAK GMAPYSKVKGFDWNSDKSEAITEASNGMLISNHSYGYAARDQQGQVQLPQYYFGGYIDES RDWDEILFNAPNYLMVVAAGNDGYDNSANTNPTGGYGFDKLTGHATSKNNLVVANANDAT INSNGELVSVYINNSSSEGPTDDFRIKPDITGNGTGVYSTYQSSDSDYQSITGTSMASPN VTGSLLLLQEHYKNLSNGDFMKAATLKGLALHT…	Peptidase S8	3393 (1130aa)	TIGR04183	Secre_tail	Secretion system C-terminal sorting domain	WP_271231088.1 (99.47% on 100% coverage)	WP_271402889.1 (57,22% on 50% coverage)(fragment)	WP_348719390.1 (62.63% on 50% coverage) (fragment)	No
	TENAP3BQ1_v2_11478		ATGAAATACGTTTACTTAAAAAGTCTTGCATTAGCAAGTATTGTTTTTGGATTAAATATT CAATCTCAAGCTCAGAACAAAAGAGAAGTTGCAAAAATTCGTAGTACATACAATTTAACA AAGCTTCAAGAAATAAAAGATAACTTTCAAAAAACTGCAATCGCAGAAAAAAAACAAGCA TTACAAATAGCAAAAGAACAAGGTTGGAAAACGAAGTTTACAACTAAAAAAGGTGATTTT GTTGAATTACAAAAAATAGTAAATGGAAAACCTATTTATTATACCACTCTTAATGCTAAT GCAGCAAAATCTACAAGAACAAACCATTTAAATACTGATGGATCATTAGGATTAAACCTA ATGGGACAAGGTATGACTGCACATGTTTGGGAT…	MKYVYLKSLALASIVFGLNIQSQAQNKREVAKIRSTYNLTKLQEIKDNFQKTAIAEKKQA LQIAKEQGWKTKFTTKKGDFVELQKIVNGKPIYYTTLNANAAKSTRTNHLNTDGSLGLNL MGQGMTAHVWDAGVARITHQEYDGTGGNNRFSVGDGTTTKNYHSGHVTGTIMASGFVAKA KGMAPHAKVVGYDWNNDTSEAIIAASEGMLVSNHSYGYILRSQQGNVQLPQFYLGGYINT SRSWDIISFNAPNFLMVVSAGNDGYDNSANDNPTGGYGYDKLSGITTSKNNLVVANAQDA IVDADGNLITVSIAGSSSQGPTDDFRIKPDITGNGSSVYSTYTSGDTAYGSLSGTSMAAP NVSGSLILLQEHYKNLNNGNFMKAATLKGLALH…	Peptidase S8	3375 (1124aa)	TIGR04183	Secre_tail	Secretion system C-terminal sorting domain	WP_271231087.1 (98.93% on 100% coverage)	WP_271402889.1 (63.49% on 50% coverage)(fragment)	WP_348719390.1 ( 57.67% on 50% coverage) (fragment)	No
	TENAP3BQ1_v2_11524		ATGAAAAAATTATTATTACTAACCTTATTAATAGCTTACTTTGCTATTGGAAATGCCCAA AAAATAGATTTCCCTGATCCTCTTTTTGAAAATGCGCTTTTAAATCATATTCCTAAAATA GATACAGATAACAATAGTGAAATAAGTATTCAAGAAGCTGAAAATGTAACGTATTTAAAT TTAGATAACAAATGGATAAATAATTTGAGTGGTATTGAAAACTTCGTAAATTTAGTAACG TTACAAGCTAATAAGAATCAATTAACATCAATAGATATTACTAAGAATGTTGAACTAAGA TCAATTAATTTAAATTGGAGTAAATTAACATCAATAGATGTTACGAAGAATATTAAGTTA AGTTCAATTAGTTTAGCTAGAAATTATAAAATT…	MKKLLLLTLLIAYFAIGNAQKIDFPDPLFENALLNHIPKIDTDNNSEISIQEAENVTYLN LDNKWINNLSGIENFVNLVTLQANKNQLTSIDITKNVELRSINLNWSKLTSIDVTKNIKL SSISLARNYKISNIDLTNNLDLTSINLDFNQLTSIDFTKNIKLRSISLSFNQLTSIDFTK NVNLLTIELSRNKISNIDLTNNLDLISLNVSGNNIEGIDVSKNILLTDLDVGYNDLGQLD VTKNVLLQKLQVRGNILTGIDVSKNVNLVWLYVPFNNLLDLDISKNVLLQGLSAENNKLT DINLSNNSKLKSLRIYRNNLNTLDVSSCSLTLLYFSYNPNLKTVSMIGQQIEYGTSASSG KKLDLVGCPNLEFICADQEYLNDIFSLLEEANQ…	exported protein of unknown function	3780 (1259aa)	TIGR04183	Secre_tail	Secretion system C-terminal sorting domain	WP_271231049.1 (99.36% on 100% coverage)	WP_101914695.1 (66.94% on 38% coverage) fragment	WP_101902205.1 (65.46% on 61% coverage)( fragment)	No
	TENAP3BQ1_v2_12271		ATGAATTTAAAAAATTACTTATCAACTTTTACCTTAATCCTATTTGCTTTGACTGCTATC GGTCAAACAAAAATAAATGGATGCGGAACAAAATTGTCTGAAAAAGATGAAGCAAGATTT AGGCAGTCAATGGCTAAAATGAAGGCTCAAAAACAATTTGGCAAGAAAACTGCCTTAATA AATTATAAAATCCCTGTAGTATTCCATATATTAAATAATGGAGGTTCTGTAACAAGAAAT CAAATGCAGTGTAGAATTAACGACGTAATGGAAGTTGTTAATAAAGATTTCCGTGGTGAA TTCCCAGGATACAATACAACAGATCCAAGATTTGATGCTGTAAAAAGTAAAATGGATAAT GTTGAATTTATTTTAGCTAAAGAAGATCCTGAT…	MNLKNYLSTFTLILFALTAIGQTKINGCGTKLSEKDEARFRQSMAKMKAQKQFGKKTALI NYKIPVVFHILNNGGSVTRNQMQCRINDVMEVVNKDFRGEFPGYNTTDPRFDAVKSKMDN VEFILAKEDPDGNLMETPGMNWQADSDQVADGYDSKITDDQWWWGKNGKYYLQVFIVSHS NGLDEGEYQSGHAFLPVQSAFPRVVYNWRYVGRADACPDNPSGSNNGFEKVMSHEFGHYF GLKHTFNGSDKDAGTWTVENDGIDDTPPTLGSEGCTRDVLNAANVYPNLENHMDYNTSCQ NMFTVDQVAVMNMWLEDTDTAPYPRSSLWQPSNLIATGITPRTPTAIFKSNETAICSTKS VIFKDISTGLTDSRIWTFEGGTPATSTDINPTV…	PKD domain-containing protein; metaloprotease	4905 (1634aa)	TIGR04183	Secre_tail	Secretion system C-terminal sorting domain	WP_271230412.1 (88.68% on 100% coverage)	WP_198912942.1 (65.94% on 99% coverage)	WP_200809372.1 (66.67% on 99% coverage)	WP_233860916.1 ( 66.45% on 99% coverage)
