# Supplementary material for: Tenacibaculum salmonis sp. nov., isolated from Atlantic salmon (Salmo salar L.) fish farmed in Chile
Source: Int J Syst Evol Microbiol. 2025 Nov 14;75(11):006963. doi: 10.1099/ijsem.0.006963 (PMC12617846; doi:10.1099/ijsem.0.006963)
Supplement: Uncited Table S2. [file ijsem-75-06963-s003.xlsx]

## Sheet: ANI Value
	Table S2 OrthoANI value between all the Tenacibaculum type strain described to date and the strains isolated during this study. OrthoANI values were obtained using the OAT software (version 0,93,1). The proposed cut-off for species demarcation is 95~96% for OrthoANI. The detailed algorithm is given in Lee et al. 2016.
		"T. halocynthiae" (KCTC32262T)	"T. larymnensis" (LAR25T)	"T. pacificus" (18-2881-AT)	"T. retecalamus" (18-3228-7BT)	T. adriaticum (B390T)	T. aestuarii (SMK4T)	T. aestuariivivum (NBRC 112903T)	T. agarivorans (HZ1T)	T. aiptasiae (a4T)	T. amylolyticum (CIP107214T)	T. aquimarinum (K20-16T)	T. ascidiaceicola (KCTC42702T)	T. bernardetii (﻿PVT-9aT)	T. caenipelagi (KCTC32323T)	T. crassostreae (JO1)	T. dicentrarchi (3509T)	T. discolor (DSM 18842T)	T. finnmarkense (TNO006T)	T. gallaicum (A37.1T)	T. geojense (YCS6T)	T. haliotis (NBRC 112382T)	T. holothuriorum (MG27758T)	T. insulae (NBRC 112783T)	T. jejuense (KCTC 22618 T)	T. litopenaei (LMG23706T)	T. litoreum (CLTF13T)	T. lutimaris (TF26T)	T. maritimum (NCIMB 2154T)	T. mesophilum (CIP107215T)	T. ovolyticum (EKD002T)	T. platacis (190524A05cT)	T. pelagium (S7007T)	T. piscium (TNO020T)	T. polynesiense (190130A14aT)	T. salmonis strain P3-BQ1T ()	T. sediminilitoris (KCTC52210T)	T. singaporense (DSM 106434T)	T. skagerrakense (DSM14836T)	T. soleae (LL041217T)	﻿T. tangerinum (﻿GRR-S3-23T)	T. todarodis (LPB0136T)	T. vairaoense 190524A02bT	T. xiamenense (LMG27422T)
	"T. halocynthiae" (KCTC32262T)	100																																													Color scale
	"T. larymnensis" (LAR25T)	76.81	100
	"T. pacificus" (18-2881-AT)	77.54	77.99	100
	"T. retecalamus" (18-3228-7BT)	77.3219	78.24	82.72	100																																										98
	T. adriaticum (B390T)	75.8411	76.52	76.48	76.6963	100																																									95
	T. aestuarii (SMK4T)	76.8915	85.28	77.96	78.0997	76.54	100																																								90
x	T. aestuariivivum (NBRC 112903T)	77.5753	77.72	85.8	82.358	76.3257	77.62	100																																							85
	T. agarivorans (HZ1T)	73.9594	74.6	74.66	74.5761	75.0895	74.8642	74.6717	100																																						80
	T. aiptasiae (a4T)	76.9154	78.61	79.32	79.4389	76.2886	78.5581	79.0629	74.6222	100
	T. amylolyticum (CIP107214T)	74.3734	75.24	74.97	75.0456	75.6027	75.4126	74.8011	76.6902	74.9772	100
	T. aquimarinum (K20-16T)	75.129	75.45	76.75	76.8178	75.9786	75.5279	76.699	73.988	75.742	74.3259	100
	T. ascidiaceicola (KCTC42702T)	76.9134	94.59	78.1	78.29	76.6384	85.0006	77.8895	74.8443	78.5891	75.2028	75.4204	100
	T. bernardetii (﻿PVT-9aT)	77	77.91	82.24	87.95	76.38	77.93	81.8	74.25	79.3	74.5	76.69	78.12	100
	T. caenipelagi (KCTC32323T)	76.9006	83.94	78.04	78.3863	76.5254	84.8984	78.0225	74.5668	78.555	75.0262	75.5191	84.0258	78.25	100
	T. crassostreae (JO1)	76.9491	82.17	78.13	78.1353	76.86	82.8736	77.7935	74.9008	78.6542	75.2098	75.7028	82.3171	77.91	82.3519	100
	T. dicentrarchi (3509T)	77.0288	77.46	87.15	81.6143	75.95	77.5028	83.7535	74.2544	78.71	74.4895	76.2367	77.3279	81.24	77.3384	77.5831	100
	T. discolor (DSM 18842T)	76.787	94.6	77.99	78.3903	76.3581	85.1556	77.917	74.6844	78.8949	75.3159	75.5646	97.82	78.21	83.8571	82.1856	77.4487	100
	T. finnmarkense (TNO006T)	76.3749	76.92	86.61	81.4243	75.7193	77.0135	83.1337	73.738	78.1684	74.2297	76.1437	77.0006	81.03	77.007	77.1772	92.9683	77.0303	100
	T. gallaicum (A37.1T)	76.8092	88.65	77.81	78.1418	76.2858	84.3926	77.7769	74.6133	78.3304	75.0908	75.4825	88.6674	77.93	83.64	81.9117	77.3254	88.6252	76.8499	100
	T. geojense (YCS6T)	75.19	75.41	74.94	74.9171	75.9945	75.3977	74.9774	75.269	75.079	75.4748	74.3994	75.4086	74.76	75.3303	75.7138	74.7621	75.3821	74.5813	75.1968	100
	T. haliotis (NBRC 112382T)	77.2234	77.99	82.69	97.1282	76.4096	78.1251	82.5497	74.53	79.7	74.822	77.171	78.2185	87.71	78.2413	78.3168	81.6221	78.118	81.2929	78.0225	74.9702	100
	T. holothuriorum (MG27758T)	76.27	77.57	76.89	76.9755	76.1107	77.69	76.67	74.9793	77.6179	75.36	75.5262	77.78	76.81	77.4537	78.06	76.43	77.68	76.3313	77.2345	75.4878	77.0158	100
	T. insulae (NBRC 112783T)	77.4082	78.5	82.05	84.6311	76.7006	78.3437	81.8623	74.6492	79.6168	75.0595	77.22	78.6353	83.35	78.489	78.5128	81.1206	78.541	80.7572	78.4538	75.1111	85.1593	77.333	100
	T. jejuense (KCTC 22618 T)	74.1118	74.89	74.87	74.7052	75.4927	75.03	74.7264	78.6347	74.7534	76.9381	74.29	74.831	74.46	74.6641	74.9675	74.3965	74.7893	73.83	74.6424	75.304	74.7949	75.0998	75	100
	T. litopenaei (LMG23706T)	72.0855	72.56	72	71.9718	71.5913	72.7413	71.9154	70.6447	71.5244	70.7793	70.72	72.409	71.86	72.8139	72.8032	71.9489	72.584	71.84	72.13	71.21	71.8862	72.248	72.1428	70.7823	100
	T. litoreum (CLTF13T)	76.7635	90.11	78.12	78.2696	76.5619	86.3	77.8539	74.703	78.5099	75.2388	75.5036	90.1307	77.94	85.2039	82.1376	77.4082	90.1629	76.9295	88.3839	75.6303	78.1313	77.5362	78.3197	74.6338	72.4842	100
	T. lutimaris (TF26T)	77.1789	86.96	77.94	78.4045	76.6375	89.9537	77.8334	74.9383	78.6624	75.4339	75.5587	87.7547	77.87	84.3412	82.8329	77.4623	87.671	77.1573	85.0058	75.5759	78.2021	77.685	78.5142	75.0417	72.8793	85.6752	100
	T. maritimum (NCIMB 2154T)	74.6769	74.73	75.47	75.3996	74.6605	74.91	75.2284	73.3093	75.4865	73.497	74.6364	74.768	74.96	75.0881	74.7504	75.1394	74.7383	74.674	74.7313	73.7092	75.4105	74.8065	75.3061	73.3365	70.9631	74.7197	75.0575	100
	T. mesophilum (CIP107215T)	76.9943	88.97	78.12	78.172	76.4533	84.96	77.6741	74.8036	78.4995	75.0605	75.5	88.728	77.79	83.8777	81.9939	77.3925	88.7119	76.767	88.6055	75.2822	78.0129	77.3031	78.4034	74.8172	72.3443	90.1658	85.1471	74.7586	100
	T. ovolyticum (EKD002T)	77.3676	77.65	82.19	83.1157	75.9964	77.6692	81.6896	73.7931	79.0363	74.369	76.21	77.5656	82.34	77.4734	77.7892	81.1741	77.6523	80.648	77.3293	74.7009	82.8561	76.5418	82.0773	74.2625	71.1642	77.5597	77.5223	75.012	77.4573	100
	T. platacis (190524A05cT)	74.0232	74.74	74.61	74.4044	75.2303	75.055	74.3954	77.2083	74.5811	77.4671	73.9671	74.6983	74.15	74.6826	75.0303	74.2621	74.8453	73.799	74.5083	75.3395	74.2974	74.9215	74.5104	77.3767	70.7685	74.8075	74.9734	73.0036	74.744	74.0213	100
	T. pelagium (S7007T)	77.89	79.17	80.16	80.5579	77.11	79.1416	79.6872	75.0522	80.7141	75.5582	76.6743	79.3111	80.02	79.3225	79.5314	79.1964	79.3689	79.0176	79.0402	75.656	80.5837	78.2657	80.656	75.1309	72.3263	79.1942	79.3176	75.8576	79.1757	80.1905	75.3114	100
	T. piscium (TNO020T)	76.42	76.79	84.76	80.9031	75.78	77.06	83.4792	74.1822	78.1325	74.4781	76.117	76.9924	80.62	77.0963	77.1944	86.0857	77.0155	86.3406	76.9308	74.3658	80.895	76.1763	80.4335	74.3863	72.0351	76.7939	77.1418	74.6405	76.8193	80.2203	74.0732	78.6093	100
	T. polynesiense (190130A14aT)	75.7343	77.13	76.47	76.106	75.3353	77.1205	76.1453	74.5129	77.1936	74.5774	74.7823	77.1487	76	77.1334	78.5077	76.007	77.2595	75.5441	76.637	75.0533	76.124	78.9841	76.5514	74.5937	71.6782	77.1619	77.2489	74.4017	76.9609	75.86	74.4715	77.7005	75.6021	100
	T. salmonis strain P3-BQ1T ()	77.43	78.03	96.67	82.67	76.48	77.97	85.65	74.69	79.31	75.02	76.69	78.13	82.36	78.2	78.1	87.41	78.11	86.43	77.87	75.13	82.65	77.06	82.04	74.84	71.89	78.17	78.09	75.32	77.94	81.87	74.62	80.03	84.55	76.46	100
	T. sediminilitoris (KCTC52210T)	77.0669	86.3	77.89	78.2638	76.4468	83.7867	78.0763	74.4515	78.3776	75.1997	75.3146	86.54	77.96	84.2216	81.5206	77.3699	86.6754	76.933	86.3853	75.45	78.2102	77.3346	78.5965	74.5701	72.514	87.57	84.0042	74.9598	85.9788	77.6754	74.5556	78.8985	77.1862	76.9552	77.84	100
	T. singaporense (DSM 106434T)	76.7625	90.54	78.21	78.2855	76.6978	85.5944	77.6725	74.5343	78.5951	75.021	75.5977	90.3941	77.81	84.5032	82.3156	77.4461	90.125	77.2628	88.3245	75.2244	78.11	77.7905	78.5745	74.759	72.7395	92.5305	85.5026	74.9228	91.4802	77.6	74.8505	79.3366	77.0362	77.8476	77.97	86.5459	100
	T. skagerrakense (DSM14836T)	74.3899	74.78	75.01	74.6225	75.5367	75.2543	74.7293	76.8554	74.808	77.4278	74.1188	74.7776	74.38	74.9748	74.9389	74.47	74.7928	74.2452	74.6902	75.3525	74.5812	75.3643	74.8319	76.8079	70.8952	74.8513	75.1816	73.2246	74.7034	74.1918	81.3734	75.306	74.3175	74.5459	74.79	74.6441	74.7065	100
	T. soleae (LL041217T)	77.1791	77.86	81.61	84.8943	76.536	78.0474	81.7002	74.3682	79.3087	74.8623	76.98	78.0601	83.25	78.2229	78.2522	80.7077	77.9986	80.3398	77.9952	75.0671	85.5225	77.08	84.95	74.73	71.95	78.005	78.2099	75.1006	77.8493	82.5203	74.3504	80.26	80.1527	76.3255	81.7	78.1623	78.2278	74.5878	100
	﻿T. tangerinum (﻿GRR-S3-23T)	75.66	83.15	76.97	77.23	75.81	81.88	76.84	73.81	77.22	74.37	74.56	83.32	76.87	81.35	80.43	76.65	83.32	76.29	82.98	74.71	77.26	76.35	77.41	73.85	72.54	83.72	81.83	74.28	82.81	76.57	73.76	77.8	76.43	76.21	74.79	82.83	83.09	73.95	77.01	100
	T. todarodis (LPB0136T)	75.4188	75.5	76.95	76.9918	76.0425	75.4211	76.6328	74.0652	75.8883	74.3335	91.08	75.4485	76.85	75.5467	75.8402	76.4404	75.5507	76.2455	75.4834	74.6	77.07	75.65	77.22	74.3063	70.77	75.4407	75.6775	74.5537	75.4623	76.5084	74.1036	76.7281	76.2153	74.9804	76.85	75.318	75.4291	74.2464	76.878	74.61	100
	T. vairaonense (190524A02bT)	77.4282	76.33	76.17	76.1685	75.1363	76.6655	76.3522	74.2042	76.227	74.49	74.6036	76.48	75.88	76.3249	76.77	75.8	76.49	75.28	76.14	74.83	76.1251	76.166	76.2606	74.4688	72.1822	76.3548	76.6394	74.3275	76.4649	75.4386	74.0281	76.78	75.47	76.1308	76.18	76.3934	76.2424	74.2288	76.02	75.58	74.7527	100
	T. xiamenense (LMG27422T)	75.2984	75.18	74.78	74.3468	74.0275	75.2243	74.7268	73.1115	74.6729	73.3542	73.2645	75.1823	75.58	75.2649	75.2915	74.3424	75.1087	73.991	74.9334	73.7916	74.46	74.8259	74.8338	73.37	71.9607	75.14	75.3942	73.0938	75.035	73.6504	73.268	75.4133	74.3939	74.5	74.79	75.041	75.2195	73.43	74.59	75.74	73.4747	75.59	100
																																						x
